# Supplementary material for: Fortetropin supplementation prevents the rise in circulating myostatin but not disuse-induced muscle atrophy in young men with limb immobilization: A randomized controlled trial
Source: PLoS One. 2023 May 23;18(5):e0286222. doi: 10.1371/journal.pone.0286222 (PMC10204970; doi:10.1371/journal.pone.0286222)
Supplement: S3 File — (XLSX) [file pone.0286222.s005.xlsx]

## Sheet: Demographics
Group	Age	Height (cm)	Weight (kg)	BMI (kg/m2)	Lean body mass (g)
FOR	21.8	181	73.9	22.5573	56916
FOR	24.6	176	82	26.4721	68583
FOR	23.9	176.5	66.2	21.2505	50968
FOR	21.8	178	79.4	25.06	63481
FOR	20.7	180	71.6	22.0988	56985
FOR	20.3	178	63.5	20.0417	50871
FOR	20.2	186.5	79.1	22.7415	60095
FOR	22.3	176	76.8	24.7934	59912
FOR	20.8	182.5	78.3	23.5091	59403
FOR	20.5	168	72.3	25.6165	49975
FOR	20.3	180	72.7	22.4383	56913
PLA	21.3	173	83.9	28.033	57434
PLA	25	192	114	30.9245	75959
PLA	20.5	181	81.5	24.8771	55253
PLA	22	174.5	82.9	27.2247	55645
PLA	24	172.7	64.7	21.693	54876
PLA	22.3	176	68.9	22.243	51806
PLA	21.8	172.5	60.6	20.3655	44171
PLA	22.7	160	63.3	24.7266	44843
PLA	23.3	172.2	84.8	28.5976	59682

## Sheet: CSA_Ultrasound
Group	Immobilized leg
	Day 1	Day 14	Day 28	Day 42
FOR	28.54	30.31	28.95	28.79
FOR	36.81	35.46	32.25	36.38
FOR	20.08	18.96	17.87	17.09
FOR	36.65	35.24	30.79	30.08
FOR	30.4	29.63	28.31	26.15
FOR	27.62	26.72	25.98	26.93
FOR	32.5	32.86	27.71	32.23
FOR	31.75	32.07	31.42	29.49
FOR	31.52	31.84	25.04	25.55
FOR	28.08	29.16	22.76	24.45
FOR	24.23	26.1	25.11	24.74
PLA	20.39	21.37	18.39	16.98
PLA	39.59	39.41	35.34	37.15
PLA	21.96	20.69	21.48	20.8
PLA	27.47	26.99	24.28	23.01
PLA	29.32	28.89	25.57	24.1
PLA	20.98	22.07	21.18	20.54
PLA	21.67	22.61	22.66	22.81
PLA	30.76	30.77	28.31	27.82
PLA	33.28	33.64	30.54	31.9

## Sheet: LM_immob leg
Group	Immob leg lean mass (g)
	Day 1	Day 14	Day 28	Day 42
FOR	10613	10790	10796	10709
FOR	12278	12054	12434	12337
FOR	9604	9830	9067	9363
FOR	12453	12556	12317	12156
FOR	10878	10989	10763	10257
FOR	9521	9495	9366	9100
FOR	11773	11517	11300	11405
FOR	11816	11751	11264	11447
FOR	11500	11554	10774	11726
FOR	9167	9049	9189	9123
FOR	11048	10769	10856	10886
PLA	10806	11109	11163	10418.4
PLA	13874	13722	13478	13372
PLA	11033	10903	10744	10823
PLA	10269	10342	10238	10180
PLA	10196	10146	9742	9842
PLA	9351	9250	9166	9232
PLA	9298	9238	9162	9055
PLA	8098	8155	7921	7903
PLA	11693	11568	11936	12026

## Sheet: CSA_Fibre
Group	Type I fibre (CSA)				Type II fibre (CSA)
	D1	D14	D28	D42	D1	D14	D28	D42
FOR	6093	5826	6649	5450	5989.23	7895.41	4759	7503.75
FOR	4566.7	4544.8	4339.6	4353.6	4886.69	4989.37	4324.49	4671.53
FOR	3424	3231	2720	3131	5843.17	5249.85	4294.74	4848.34
FOR	8016	7664	6336	7370	7791	7331.19	6788.29	6900.24
FOR	4949	5602	5566	5020	4251.13	4638.31	4201.19	4414.86
FOR	3655	3818	3340	3854	4450.08	3798.14	3939.49	3164.02
FOR	4071	4161	4186	4663	4878.22	4422.88	4508.49	4558.65
FOR	4444	4044	3421	3168	5093.84	5211.92	4240.35	4362.87
FOR	3530	3507	3290	2914	3199.17	3414.66	3576.24	2495.09
FOR	3992	4339	4387	4741	5115.97	5069.14	4289	5601.72
FOR	3493	3256	3501	3225	2255.07	2862.24	2648.13	2865.79
PLA	4442	4648	4303	4488	6242.89	6180.08	6325.67	4955
PLA	6514	6972	6516	5192	5708.24	6060.03	6092.62	4550.77
PLA	4308	3775	2479	3009	5893.19	5576.45	3761.78	5450.75
PLA	5016	4669	4892	4509	5364	5203	5099.27	5382.17
PLA	4859	4451	2927	4488	5559.2	4794.85	3897.21	4440.18
PLA	3488	3807	3744	3520	5740.62	4863.78	3328.18	5080
PLA	4244	4212	4497	4521	4684.96	4336.09	5201.51	5515.8
PLA	4208	4808	4334	4747	4461.39	4860.7	5063.84	4446.39
PLA	5001	4653	4782	3910	4619.88	4954.47	4521.61	4769.02

## Sheet: Myostatin
Group	Plasma myostatin (pg/mL)			Type I (% of pax7+)				Type II (% of pax7+)
	Pre	Post		Day 1	Day 14	Day 28	Day 42	Day 1	Day 14	Day 28	Day 42
FOR	5810	4360		44.4	15.4	28.6	25	37.5	66.7	31.3	20
FOR	6260	6560		58.3	53.8	71.4	39.1	36.1	40	68.8	35.7
FOR	4060	5510		20	30	8.3	37.5	15.8	28.6	42.9	21.1
FOR	3810	5610		17.6	50	64.3	54.5	20.8	48.4	60	33.3
FOR	3160	3760		60	50	64.3	25	15.8	35.7	76.5	30.8
FOR	6860	5910		50	30	55.6	50	45.5	54.5	53.3	33.3
FOR	4860	4760		50	75	70	36.4	80	44.4	69.2	14.3
FOR	7160	7560		42.9	33.3	66.7	22.2	50	55.6	62.5	55
FOR	4110	5060		20	25	25	25	42.9	25	40	55.6
FOR	6360	7710		43.6	37.5	50	60	20	29.2	55.6	33.3
FOR	7910	2410		16.7	13.3	28.6	55.6	27.8	15.6	41.7	60
PLA	6460	5260		100	33.3	100	44.8	66.7	73.7	92.6	35.9
PLA	4460	3660		73.3	63.6	93.3	66.7	81.8	85.2	83.3	57.1
PLA	5510	9160		25	50	100	50	38.5	42.9	92.9	45.5
PLA	2960	9710		7.7	40	20	14.3	14	32	18.8	12.5
PLA	5360	13260		25	28.6	35.3	42.9	7.1	17.2	30.8	50
PLA	5710	3710		25	50	54.5	33.3	36.4	54.5	50	31.3
PLA	2960	4560		0	22.2	52.6	66.7	31.3	66.7	73.3	46.2
PLA	3260	7360		37.5	42.9	71.4	41.7	38.5	30	54.2	17.4
PLA	1310	2910		22.2	16.7	7.7	42.9	28.6	28.6	46.2	27.3

## Sheet: Strength
Group	Immob leg Max Torque (N·m)
	D1	D14	D28	D42
FOR	191.533	197.8	166.875	175.333
FOR	267.75	182	134	234.925
FOR	107.45	112.4	94.375	141.525
FOR	117.175	113.225	85.875	115.95
FOR	126.075	167.05	101	151.975
FOR	77.825	96.3	79.025	89.975
FOR	156.35	128.95	139.95	142.4
FOR	159	168.825	112.05	148.675
FOR	237.75	267.025	170.2	226.15
FOR	165.825	156.475	122.525	127.875
FOR	199.725	188.7	147.075	181.3
PLA	141.275	105.325	104.867	154
PLA	185.175	179.925	95.925	138.775
PLA	139.975	126.075	111.55	157.15
PLA	150.233	138.9	156.525	164.725
PLA	156.55	165.2	104.5	118.625
PLA	162.8	162.275	134.625	145.375
PLA	129.65	129.225	109.5	109.7
PLA	164.125	162.9	147.075	154.6
PLA	246.225	244.775	232.7	239.925

## Sheet: Blood variables
Group	BUN (nM)		Creatine (uM)		Glucose (mM)		ALT (U/L)		ASP (U/L)		ALP (U/L)		Albumin (g/L)		bIlirubin (uM)
	Pre	Post	Pre	Post	Pre	Post	Pre	Post	Pre	Post	Pre	Post	Pre	Post	Pre	Post
FOR	4.86	5.23	94.6	94.6	4.1	4.8	12	8	19	21	72	88	47.3	47.4	19	20
FOR	4.98	4	103.1	97.9	4.5	4.6	25	11	20	10	51	66	36.7	33.7	22	25
FOR	3.77	3.97	111.5	83.6	4.1	4.3	19	31	25	32	50	64	38.3	42.8	12	5
FOR	4.11	4.43	107.4	92.5	5.1	4.5	25	28	20	27	60	78	43.2	43.8	16	13
FOR	5.97	4.27	82.8	98.4	4.2	4.8	23	10	23	21	64	48	38	36.1	11	12
FOR	5.56	4.05	74.4	100.4	5	4.8	7	7	18	19	43	58	39.3	40.6	18	19
FOR	6.86	6.58	90.5	94.9	4.1	5.2	8	20	27	23	30	37	37.7	38.9	21	4
FOR	6.07	6.31	88.7	73.2	4.3	4.9	10	19	22	22	75	84	48.9	43.5	24	29
FOR	4.23	6.43	90.9	99.6	4.6	5.4	18	31	22	35	67	65	48.5	46.8	24	20
FOR	5.51	5.57	68.3	83.4	5.5	4.9	19	20	22	4	58	59	40.7	38.1	19	28
FOR	4.85	5.2	89.3	79.9	4.4	4.2	10	24	31	13	61	49	48.3	43.3	28	21
PLA	6.65	5.22	61.4	60.5	4.6	5.4	7	12	22	25	80	88	40	36	12	10
PLA	5.73	5.85	103.9	101.7	4.8	4.5	32	33	35	22	43	49	38.2	37.1	26	28
PLA	4.99	5.67	83	95.9	5.3	4.1	28	3	29	14	80	62	40.4	39.3	17	13
PLA	4.78	5.3	85.8	86.3	5.4	5.4	24	7	35	24	30	39	43.1	48.1	18	20
PLA	4.06	4.33	109	82.5	5.4	5.4	26	14	37	25	62	59	44.2	47	9	13
PLA	5.16	5.18	65.4	76.3	4.3	5.4	32	33	26	23	75	66	48.3	47.3	16	23
PLA	6.57	4.95	105.8	93.4	5.6	5	32	2	18	21	76	47	37	48.5	15	17
PLA	5.3	6.15	77.9	81.9	5.4	5.2	16	33	23	14	86	44	43	40.8	24	16
PLA	4.87	4.98	62.6	73.1	5.5	5	3	27	20	19	66	55	41	37.5	30	30

## Sheet: Protein expression
Group	P/T mTOR		P/T p70		P/T S6K		P/T 4EBP1
	Pre	Post	Pre	Post	Pre	Post	Pre	Post
FOR	1.51	1.31	0.4	0.95	0.32	0.58	0.67	0.74
FOR	3.63	1.11	0.26	1.12	1.28	1.06	0.67	0.81
FOR	1.32	1.58	1	1.38	1.38	0.9	0.84	1.05
FOR	1.3	1.83	1.04	1.53	0.96	0.68	1.48	1.14
FOR	2.31	1.3	1.08	1.56	0.51	0.5	1.03	1.2
FOR	1.3	0.8	1.04	1.1	0.55	0.73	1.38	1.12
FOR	0.77	0.96	0.53	0.77	0.39	1.47	1	1.13
FOR	1.08	1.21	0.97	0.89	0.56	1.75	1.09	0.91
FOR	0.66	0.63	0.74	0.71	0.41	0.57	0.77	0.76
PLA	1.8	1.03	0.8	0.96	0.85	0.46	0.44	0.66
PLA	1.52	1.56	0.84	0.99	1.86	2.68	0.66	0.93
PLA	2.66	2.85	1.48	1.25	1.39	1.52	1.18	1.21
PLA	1.57	1.54	1.49	0.34	0.71	1.12	1.06	0.97
PLA	1.02	1.36	1.03	1.39	0.51	3.59	0.81	1.56
PLA	1.06	1.09	0.92	0.79	0.38	0.73	1.18	1.12

## Sheet: Gene expression
Group	Atrogin 1		MuRF1
	Pre	Post	Pre	Post
FOR	1.04	1.07	1.38	1.1
FOR	0.93	1.4	1.76	1.26
FOR	0.54	1.01	0.85	1.1
FOR	0.8	0.59	0.47	0.37
FOR	0.86	1.31	0.85	0.73
FOR	1.01	1.69	0.52	1.22
FOR	0.53	0.36	0.61	0.33
FOR	1.38	1.54	1.35	1.91
FOR	1.09	0.91	1.13	0.71
FOR	1.49	0.21		0.3
PLA	1.28	0.66	0.98	0.7
PLA	0.83	1.34	0.47	0.69
PLA	0.9	0.91	0.64	0.52
PLA	1.1	1.73	1.1	1.44
PLA	0.28	1.27	0.46	1.1
PLA	1.19	0.4	1.7	1.11
PLA	0.53	0.89	0.67	1.51
PLA	1.96	0.18	2.15	0.39
PLA	0.93	1.15	0.83	1.47
